# Supplementary material for: Development of Approaches for Transgene Expression in the Pathogenic Free-Living Amoeba Naegleria fowleri
Source: Pathogens. 2025 Dec 22;15(1):12. doi: 10.3390/pathogens15010012 (PMC12845041; doi:10.3390/pathogens15010012)
Supplement: Supplementary file 1 [file pathogens-15-00012-s001.zip]

Archive with 8 entries (8 files):
- .DS_Store
- Supplemental Table S2.xlsx
- Supplmental Figure S1_.pptx
- Supplmental Figure S2_.png
- Supplmental Figure S3_.png
- Supplmental Figure S4_.png
- Supplmental Figure S5_.png
- Supplmental Table S1.xlsx
