# Supplementary material for: Development of Approaches for Transgene Expression in the Pathogenic Free-Living Amoeba Naegleria fowleri
Source: Pathogens. 2025 Dec 22;15(1):12. doi: 10.3390/pathogens15010012 (PMC12845041; doi:10.3390/pathogens15010012)
Supplement: Supplementary file 1 [file pathogens-15-00012-s001.zip › Supplemental Table S2.xlsx]

## Sheet: Sheet1
PuroR.qPCR.For	CGCTGAAATTGGTCCAAGAAT
PuroR.qPCR.Rev	GCTGGTTCCTTTGGTCTATGT
BacSeq.qPCR.For	CCCAACTGATCTTCAGCATCTT
BacSeq.qPCR.Rev	TTTCCGTGTCGCCCTTATTC
