# Supplementary material for: Development of Approaches for Transgene Expression in the Pathogenic Free-Living Amoeba Naegleria fowleri
Source: Pathogens. 2025 Dec 22;15(1):12. doi: 10.3390/pathogens15010012 (PMC12845041; doi:10.3390/pathogens15010012)
Supplement: Supplementary file 1 [file pathogens-15-00012-s001.zip › Supplmental Table S1.xlsx]

## Sheet: Sheet1
Backbone v2 (for plasmids .v4 and later)	CTAGCACCCAGCTTTCTTGTACAAAGTGGTGATGGCCGGCCGCTTCGAGCAGACATGATAAGATACATTGATGAGTTTGGACAAACCACAACTAGAATGCAGTGAAAAAAATGCTTTATTTGTGAAATTTGTGATGCTATTGCTTTATTTGTAACCATTATAAGCTGCAATAAACAAGTTAACAACAACAATTGCATTCATTTTATGTTTCAGGTTCAGGGGGAGGTGTGGGAGGTTTTTTAAAGCAAGTAAAACCTCTACAAATGTGGTAGCGGCCGCGGCGCTCTTCCGCTTCCTCGCTCACTGACTCGCTGCGCTCGGTCGTTCGGCTGCGGCGAGCGGTATCAGCTCACTCAAAGGCGGTAATACGGTTATCCACAGAATCAGGGGATAACGCAG…
mCherry	ATGGTGAGCAAGGGCGAGGAGGATAACATGGCCATCATCAAGGAGTTCATGCGCTTCAAGGTGCACATGGAGGGCTCCGTGAACGGCCACGAGTTCGAGATCGAGGGCGAGGGCGAGGGCCGCCCCTACGAGGGCACCCAGACCGCCAAGCTGAAGGTGACCAAGGGTGGCCCCCTGCCCTTCGCCTGGGACATCCTGTCCCCTCAGTTCATGTACGGCTCCAAGGCCTACGTGAAGCACCCCGCCGACATCCCCGACTACTTGAAGCTGTCCTTCCCCGAGGGCTTCAAGTGGGAGCGCGTGATGAACTTCGAGGACGGCGGCGTGGTGACCGTGACCCAGGACTCCTCCCTGCAGGACGGCGAGTTCATCTACAAGGTGAAGCTGCGCGGCACCAAC…
Codon Optimized PAC	ATGACTGAATATAAGCCAACTGTTAGATTGGCTACTAGAGATGATGTTCCAAGAGCTGTTAGAACTTTGGCTGCTGCTTTCGCTGATTATCCAGCTACTAGACATACTGTTGATCCAGATAGACATATTGAAAGAGTTACTGAATTGCAAGAATTGTTCTTGACTAGAGTTGGTTTGGATATTGGTAAGGTTTGGGTTGCTGATGATGGTGCTGCTGTTGCTGTTTGGACTACTCCAGAATCTGTTGAAGCTGGTGCTGTTTTCGCTGAAATTGGTCCAAGAATGGCTGAATTGTCTGGTTCTAGATTGGCTGCTCAACAACAAATGGAAGGTTTGTTGGCTCCACATAGACCAAAGGAACCAGCTTGGTTCTTGGCTACTGTTGGTGTTTCTCCAGAT…
Codon optimized eYFP	ATGGTTTCTAAGGGTGAAGAATTGTTCACTGGTGTTGTTCCAATTTTGGTTGAATTGGATGGTGATGTTAATGGTCATAAGTTCTCTGTTTCTGGTGAAGGTGAAGGTGATGCTACTTATGGTAAGTTGACTTTGAAGTTCATTTGTACTACTGGTAAGTTGCCAGTTCCATGGCCAACTTTGGTTACTACTTTCGGTTATGGTTTGCAATGTTTCGCTAGATATCCAGATCATATGAAGCAACATGATTTCTTCAAGTCTGCTATGCCAGAAGGTTATGTTCAAGAAAGAACTATTTTCTTCAAGGATGATGGTAATTATAAGACTAGAGCTGAAGTTAAGTTCGAAGGTGATACTTTGGTTAATAGAATTGAATTGAAGGGTATTGATTTCAAGGAA…
pPACeYFP.v1	CAACTTTGTATAGAAAAGTTGGCATGCATTCTGCAATATTTTTCATCTTTCCCAATAACAAGCTGACCATATAATCCTGAGAATATTCCTCTCCATTGAACGCAATTCGTTCTGGAGATTCCGTATTTTCCTTCTTCATTCTTTCTTCATCCTCCAGCATGAATTCTTTCAAATCGGAAACAACTTGGTCTGGAGCGAGTGATGCTCCAGGAAGAGGAGGAAATCCTACAATGATTTCCTCTCTTGTTTTTTCATTATCTGTTCCTTCTCCTTCGATGATTGTGTTCACCTTTATCACGGAAGGTGTATGATGAGCACCATCTTCATTCTGTATAATAACCACATGGCTGTTCATATTTTGAACTGGTTGAATCACCGTAGCAGCATAACAAGGCTTAT…
pPACmCherry.v1	CAACTTTGTATAGAAAAGTTGGCATGCATTCTGCAATATTTTTCATCTTTCCCAATAACAAGCTGACCATATAATCCTGAGAATATTCCTCTCCATTGAACGCAATTCGTTCTGGAGATTCCGTATTTTCCTTCTTCATTCTTTCTTCATCCTCCAGCATGAATTCTTTCAAATCGGAAACAACTTGGTCTGGAGCGAGTGATGCTCCAGGAAGAGGAGGAAATCCTACAATGATTTCCTCTCTTGTTTTTTCATTATCTGTTCCTTCTCCTTCGATGATTGTGTTCACCTTTATCACGGAAGGTGTATGATGAGCACCATCTTCATTCTGTATAATAACCACATGGCTGTTCATATTTTGAACTGGTTGAATCACCGTAGCAGCATAACAAGGCTTAT…
pPACeYFP.v2	CAACTTTGTATAGAAAAGTTGGCATGCACCGTACCTTTCCTCCTCGAAGAAAAACAAATCGTTGTGGTCTCTCTCTTTCTTGAAATAGTGGCTCTTCAGCAGTGTACCACCACCAGTTTGGACATGTTGAAAGAGTAACAGTAGTAATAGTAGTATTGCAGAAATTGGAATTAAGTACAAGCAGTAATTCTTTTGGTAAGTCAATCTCGTGGATGGGCAAACTTCGGATCCGAATCATCATGTTGTGCTTTTATCATCATCCAATGTTCTTGCCTCGATGATTCAATATTGAAATATCAACAATACATGGTCCCACTCGTATATATACGGGTCCTGTAATGGTAATTCACGATATCTCCACACATGTGTTCATCCCTTGTGATGCTGTGATTATTAATA…
pPACmCherry.v2	CAACTTTGTATAGAAAAGTTGGCATGCACCGTACCTTTCCTCCTCGAAGAAAAACAAATCGTTGTGGTCTCTCTCTTTCTTGAAATAGTGGCTCTTCAGCAGTGTACCACCACCAGTTTGGACATGTTGAAAGAGTAACAGTAGTAATAGTAGTATTGCAGAAATTGGAATTAAGTACAAGCAGTAATTCTTTTGGTAAGTCAATCTCGTGGATGGGCAAACTTCGGATCCGAATCATCATGTTGTGCTTTTATCATCATCCAATGTTCTTGCCTCGATGATTCAATATTGAAATATCAACAATACATGGTCCCACTCGTATATATACGGGTCCTGTAATGGTAATTCACGATATCTCCACACATGTGTTCATCCCTTGTGATGCTGTGATTATTAATA…
pPACeYFP.v4	CAACTTTGTATAGAAAAGTTGGCATGCATTCTGCAATATTTTTCATCTTTCCCAATAACAAGCTGACCATATAATCCTGAGAATATTCCTCTCCATTGAACGCAATTCGTTCTGGAGATTCCGTATTTTCCTTCTTCATTCTTTCTTCATCCTCCAGCATGAATTCTTTCAAATCGGAAACAACTTGGTCTGGAGCGAGTGATGCTCCAGGAAGAGGAGGAAATCCTACAATGATTTCCTCTCTTGTTTTTTCATTATCTGTTCCTTCTCCTTCGATGATTGTGTTCACCTTTATCACGGAAGGTGTATGATGAGCACCATCTTCATTCTGTATAATAACCACATGGCTGTTCATATTTTGAACTGGTTGAATCACCGTAGCAGCATAACAAGGCTTAT…
pPACeYFP.v5	CAACTTTGTATAGAAAAGTTGGCATGCATTCTGCAATATTTTTCATCTTTCCCAATAACAAGCTGACCATATAATCCTGAGAATATTCCTCTCCATTGAACGCAATTCGTTCTGGAGATTCCGTATTTTCCTTCTTCATTCTTTCTTCATCCTCCAGCATGAATTCTTTCAAATCGGAAACAACTTGGTCTGGAGCGAGTGATGCTCCAGGAAGAGGAGGAAATCCTACAATGATTTCCTCTCTTGTTTTTTCATTATCTGTTCCTTCTCCTTCGATGATTGTGTTCACCTTTATCACGGAAGGTGTATGATGAGCACCATCTTCATTCTGTATAATAACCACATGGCTGTTCATATTTTGAACTGGTTGAATCACCGTAGCAGCATAACAAGGCTTAT…
pPACmCherry.v6	CAACTTTGTATAGAAAAGTTGGCATGCATTCTGCAATATTTTTCATCTTTCCCAATAACAAGCTGACCATATAATCCTGAGAATATTCCTCTCCATTGAACGCAATTCGTTCTGGAGATTCCGTATTTTCCTTCTTCATTCTTTCTTCATCCTCCAGCATGAATTCTTTCAAATCGGAAACAACTTGGTCTGGAGCGAGTGATGCTCCAGGAAGAGGAGGAAATCCTACAATGATTTCCTCTCTTGTTTTTTCATTATCTGTTCCTTCTCCTTCGATGATTGTGTTCACCTTTATCACGGAAGGTGTATGATGAGCACCATCTTCATTCTGTATAATAACCACATGGCTGTTCATATTTTGAACTGGTTGAATCACCGTAGCAGCATAACAAGGCTTAT…
pPACeYFP.v7	CAACTTTGTATAGAAAAGTTGGCATGCATTCTGCAATATTTTTCATCTTTCCCAATAACAAGCTGACCATATAATCCTGAGAATATTCCTCTCCATTGAACGCAATTCGTTCTGGAGATTCCGTATTTTCCTTCTTCATTCTTTCTTCATCCTCCAGCATGAATTCTTTCAAATCGGAAACAACTTGGTCTGGAGCGAGTGATGCTCCAGGAAGAGGAGGAAATCCTACAATGATTTCCTCTCTTGTTTTTTCATTATCTGTTCCTTCTCCTTCGATGATTGTGTTCACCTTTATCACGGAAGGTGTATGATGAGCACCATCTTCATTCTGTATAATAACCACATGGCTGTTCATATTTTGAACTGGTTGAATCACCGTAGCAGCATAACAAGGCTTAT…
pPACmCherry.v8	CAACTTTGTATAGAAAAGTTGGCATGCATTCTGCAATATTTTTCATCTTTCCCAATAACAAGCTGACCATATAATCCTGAGAATATTCCTCTCCATTGAACGCAATTCGTTCTGGAGATTCCGTATTTTCCTTCTTCATTCTTTCTTCATCCTCCAGCATGAATTCTTTCAAATCGGAAACAACTTGGTCTGGAGCGAGTGATGCTCCAGGAAGAGGAGGAAATCCTACAATGATTTCCTCTCTTGTTTTTTCATTATCTGTTCCTTCTCCTTCGATGATTGTGTTCACCTTTATCACGGAAGGTGTATGATGAGCACCATCTTCATTCTGTATAATAACCACATGGCTGTTCATATTTTGAACTGGTTGAATCACCGTAGCAGCATAACAAGGCTTAT…
Wristwatch PCR sequence	TTGAGATCCTTTTTTTCTGCGCGTAATCTGCTGCTTGCAAACAAAAAAACCACCGCTACCAGCGGTGGTTTGTTTGCCGGATCAAGAGCTACCAACTCTTTTTCCGAAGGTAACTGGCTTCAGCAGAGCGCAGATACCAAATACTGTTCTTCTAGTGTAGCCGTAGTTAGGCCACCACTTCAAGAACTCTGTAGCACCGCCTACATACCTCGCTCTGCTAATCCTGTTACCAGTGGCTGCTGCCAGTGGCGATAAGTCGTGTCTTACCGGGTTGGACTCAAGACGATAGTTACCGGATAAGGCGCAGCGGTCGGGCTGAACGGGGGGTTCGTGCACACAGCCCAGCTTGGAGCGAACGACCTACACCGAACTGAGATACCTACAGCGTGAGCTATGAGA…
